# Supplementary material for: Understanding the Impact of Sustainable Pharmaceutical Packaging on the Chemical Stability of Silodosin
Source: Pharmaceutics. 2025 Nov 30;17(12):1548. doi: 10.3390/pharmaceutics17121548 (PMC12736067; doi:10.3390/pharmaceutics17121548)
Supplement: Supplementary file 1 [file pharmaceutics-17-01548-s001.zip]

Archive with 1 entries (1 files):
- pharmaceutics-3972547-supplementary.pdf
